# Supplementary material for: Rhizobium leguminosarum bv. viciae-Mediated Silver Nanoparticles for Controlling Bean Yellow Mosaic Virus (BYMV) Infection in Faba Bean Plants
Source: Plants (Basel). 2022 Dec 22;12(1):45. doi: 10.3390/plants12010045 (PMC9823325; doi:10.3390/plants12010045)
Supplement: Supplementary file 1 [file plants-12-00045-s001.zip]

Archive with 1 entries (1 files):
- plants-2042583-supplementary.pdf
